# Supplementary material for: From DNA Methylation Microarray to Digital PCR: A Stepwise Strategy for Tissue Specific cfDNA Biomarker Development
Source: J Clin Lab Anal. 2026 Mar 30;40(9):e70210. doi: 10.1002/jcla.70210 (PMC13163929; doi:10.1002/jcla.70210)
Supplement: Supplementary file 2 — Data S1: Supporting Information. [file JCLA-40-e70210-s002.xlsx]

## Sheet: SuppTable1
ProbeID	MeanKidney	MeanOtherTissue	MeanDifference	Log10_p.value	Log10_p.value_adj	chr_number	chromosome	start	end	strand	Gene_Symbol
cg14288281	0.434382	0.0724886	0.361893	2.9176326192959297e-22	1.0327998433517e-20	chr1	1	1093457	1093457	*
cg26864230	0.530282	0.0876765	0.442606	2.0684231336212497e-28	1.54753096680246e-25	chr1	1	47911508	47911508	*
cg19809791	0.485917	0.09745	0.388467	1.12244508007945e-19	2.45127988896423e-18	chr1	1	17027832	17027832	*	ESPNP
cg19809453	0.452195	0.0851797	0.367016	3.90672551106344e-26	3.69704143902674e-24	chr1	1	6508028	6508028	*	ESPN
cg20248421	0.422991	0.0845086	0.338482	5.80857726631275e-24	2.93302472843514e-22	chr1	1	6507979	6507979	*	ESPN
cg12804010	0.370701	0.0403677	0.330333	1.50587412735674e-23	6.95060269877867e-22	chr1	1	114697113	114697113	*	SYT6
cg10136354	0.45071	0.0556608	0.395049	1.88163573014294e-27	3.68280066609441e-25	chr2	2	73151457	73151457	*	EMX1
cg16781647	0.540643	0.0460225	0.494621	4.5863372850415195e-28	1.6998306319479e-25	chr2	2	73151595	73151595	*	EMX1
cg09877947	0.378372	0.0671193	0.311253	7.28388758928993e-26	6.259090434039e-24	chr5	5	131593287	131593287	*	PDLIM4
cg11831286	0.347372	0.0403543	0.307018	6.26959654624521e-28	1.9447902504635299e-25	chr5	5	66300433	66300433	*	MAST4
cg17633020	0.487248	0.0437824	0.443466	5.9295203020414295e-28	1.8863817689224e-25	chr5	5	58335180	58335180	*	PDE4D
cg18242030	0.349231	0.0241145	0.325116	5.36285224098848e-28	1.8030257408559699e-25	chr5	5	58335271	58335271	*	PDE4D
cg18301423	0.529341	0.0851573	0.444183	3.15954105410285e-27	5.2474136331644e-25	chr5	5	131593218	131593218	*	PDLIM4
cg18758796	0.433329	0.0914802	0.341848	2.62089154476214e-26	2.67874801299122e-24	chr5	5	131593413	131593413	*	PDLIM4
cg15084390	0.364037	0.0586552	0.305382	4.0102541754075296e-28	1.6323529476672698e-25	chr5	5	475085	475085	*	SLC9A3
cg27116842	0.415091	0.048472	0.366619	8.47105724209696e-27	1.09100487250003e-24	chr5	5	66300503	66300503	*	MAST4
cg08520743	0.365666	0.0493807	0.316285	3.19449770776691e-27	5.29132853768999e-25	chr7	7	95025829	95025829	*	PON3
cg08828819	0.428201	0.0521372	0.376064	1.2772807969998e-27	2.85343305574456e-25	chr7	7	95025836	95025836	*	PON3
cg08898155	0.475803	0.0851517	0.390651	1.62969298498811e-27	3.3368254724424597e-25	chr7	7	95026097	95026097	*	PON3
cg09548051	0.363979	0.0601694	0.30381	4.54030732786496e-27	6.82332611090864e-25	chr7	7	1286324	1286324	*
cg11435506	0.555396	0.086855	0.468541	6.2000681901659195e-28	1.9377317895288598e-25	chr7	7	95026073	95026073	*	PON3
cg16964348	0.419259	0.0591175	0.360141	7.90570071641437e-25	4.9707659851892896e-23	chr7	7	24323799	24323799	*	NPY
cg21097881	0.519529	0.0808461	0.438683	3.85097970226053e-27	6.07124454514564e-25	chr7	7	24323939	24323939	*	NPY
cg23230584	0.425387	0.0700372	0.35535	6.44641606012524e-27	8.772137106809769e-25	chr7	7	95025740	95025740	*	PON3
cg24885417	0.3662	0.052333	0.313867	3.04871515744512e-26	3.01998563389714e-24	chr7	7	24323764	24323764	*	NPY
cg25884711	0.422753	0.0474792	0.375274	2.4037315592243997e-26	2.49509611094515e-24	chr7	7	24323840	24323840	*	NPY
cg25903158	0.410197	0.0811097	0.329088	4.10102081213408e-28	1.63712838636684e-25	chr7	7	1288721	1288721	*
cg10866298	0.464074	0.0969222	0.367152	1.98117848301016e-24	1.1222855377177e-22	chr8	8	9760869	9760869	*	LOC157627
cg16424920	0.371932	0.0697327	0.302199	4.246895001119779e-22	1.45820751621007e-20	chr8	8	9760855	9760855	*	LOC157627
cg21535000	0.366205	0.0540326	0.312172	1.3054219571912398e-23	6.11777894676502e-22	chr8	8	9760877	9760877	*	LOC157627
cg25104555	0.44855	0.064078	0.384472	1.13056874639068e-27	2.6628929172331397e-25	chr10	10	16562998	16562998	*	C1QL3
cg08217716	0.554262	0.0641408	0.490121	1.54196526937809e-27	3.19758830135389e-25	chr10	10	102589250	102589250	*	PAX2
cg14778235	0.629218	0.0531344	0.576083	1.06953085017388e-27	2.5760838894049297e-25	chr10	10	102589102	102589102	*	PAX2
cg16574134	0.716887	0.086843	0.630044	1.92368315645242e-27	3.7434813983964196e-25	chr10	10	102588315	102588315	*	PAX2
cg17480467	0.600092	0.0546084	0.545484	9.677853944418789e-28	2.43482920157785e-25	chr10	10	102588959	102588959	*	PAX2
cg20095124	0.729813	0.0384113	0.691401	7.5771448091957e-28	2.16487446248509e-25	chr10	10	102588691	102588691	*	PAX2
cg25531836	0.522981	0.0856414	0.43734	1.13056874639068e-27	2.6628929172331397e-25	chr10	10	102586999	102586999	*	PAX2
cg26156687	0.590062	0.0634776	0.526585	2.14831099945376e-27	4.0393555273793897e-25	chr10	10	102586168	102586168	*	PAX2
cg26439963	0.705229	0.0399955	0.665234	8.46911561668265e-28	2.2701187383371496e-25	chr10	10	102587110	102587110	*	PAX2
cg03401096	0.475555	0.036834	0.438721	2.62011888851569e-27	4.608109377074249e-25	chr11	11	123301171	123301171	*
cg05289253	0.427163	0.0336254	0.393537	7.4307834242513e-27	9.83874251449706e-25	chr11	11	123301674	123301674	*
cg10904699	0.355908	0.0390722	0.316836	7.20627916474041e-26	6.2038393105771304e-24	chr11	11	123301490	123301490	*
cg14917395	0.363257	0.039461	0.323796	1.0650396373100099e-26	1.30197778324573e-24	chr11	11	123300849	123300849	*
cg19419279	0.390257	0.0364975	0.353759	2.67708717467193e-24	1.46745072675383e-22	chr11	11	123300867	123300867	*
cg03800721	0.426949	0.0547342	0.372215	1.15067665092385e-28	1.54753096680246e-25	chr12	12	120525338	120525338	*	CCDC64
cg26386472	0.406055	0.0899605	0.316094	2.10062017954252e-16	2.5940533759579e-15	chr12	12	122277360	122277360	*
cg18040901	0.373657	0.0583243	0.315332	5.01125203625827e-27	7.30723643126713e-25	chr12	12	54357530	54357530	*	HOTAIR
cg22747076	0.618087	0.0943949	0.523692	1.78046273808409e-27	3.5405379908419595e-25	chr12	12	54447873	54447873	*	HOXC4
cg15700739	0.379002	0.0475767	0.331425	8.84893976510271e-27	1.13069010906026e-24	chr12	12	54427700	54427700	*	HOXC4;HOXC5
cg11941633	0.46544	0.0960018	0.369438	2.86152169139992e-27	4.88967436848549e-25	chr12	12	54422447	54422447	*	HOXC4;HOXC5;HOXC6
cg00127894	0.46572	0.0246891	0.441031	4.3369505617474e-28	1.6774326014514498e-25	chr13	13	113623639	113623639	*	MCF2L
cg05437446	0.397828	0.0964885	0.301339	3.60527137481448e-27	5.77173142084029e-25	chr13	13	113622743	113622743	*	MCF2L
cg09678836	0.54568	0.0256834	0.519997	2.34079345661587e-28	1.54753096680246e-25	chr13	13	113623844	113623844	*	MCF2L
cg14864103	0.41647	0.0941073	0.322363	2.50710450808518e-27	4.47906773911396e-25	chr13	13	113622738	113622738	*	MCF2L
cg15179805	0.432886	0.068786	0.3641	8.191113248940289e-28	2.22925631255995e-25	chr13	13	113623659	113623659	*	MCF2L
cg00355909	0.388728	0.0498005	0.338927	2.56484374578735e-26	2.6330112476543202e-24	chr16	16	66638320	66638320	*	CMTM3
cg10177032	0.457653	0.0469508	0.410702	6.555528606397489e-28	1.9727590859411798e-25	chr16	16	4103492	4103492	*	ADCY9
cg23297477	0.451308	0.0592372	0.392071	8.020710808778159e-26	6.78744005262225e-24	chr16	16	66638293	66638293	*	CMTM3
cg26658728	0.406221	0.0850695	0.321151	1.4920618755287998e-26	1.69557984296416e-24	chr16	16	66638210	66638210	*	CMTM3
cg04264908	0.539096	0.0800223	0.459074	5.01125203625827e-27	7.30723643126713e-25	chr17	17	35303330	35303330	*
cg05279092	0.426612	0.0704622	0.356149	7.08736865060877e-28	2.0709613350199297e-25	chr17	17	35290458	35290458	*
cg22097768	0.457605	0.0890097	0.368596	4.95004611413235e-26	4.50705627299777e-24	chr17	17	61615913	61615913	*	KCNH6
cg05564086	0.34447	0.0160134	0.328457	3.89351546783148e-27	6.12277065680039e-25	chr17	17	26926050	26926050	*	SPAG5

## Sheet: SuppTable2
TCGA Reference	Sample Numbers	Tissue
TCGA_CHOL	9	Bile duct
TCGA_BLCA	21	Bladder
TCGA_BRCA	97	Breast
TCGA_CESC	3	Cervix
TCGA_COAD	37	Colon
TCGA_ESCA	16	Oesophagus
TCGA_HNSC	50	Head and Neck
TCGA_KIRP	45	Kidney
TCGA_LIHC	50	Liver
TCGA_LUAD	32	Lung
TCGA_LUSC	42	Lung
TCGA_PAAD	10	Pancreas
TCGA_PRAD	50	Prostate
TCGA_READ	8	Rectum
TCGA_STAD	2	Stomach
TCGA_THYM	2	Thymus
TCGA_THCA	56	Thyroid gland
TCGA_SARC	4	Uterus

## Sheet: SuppTable3
GEO Reference	Total Sample Number	Sample Type Breakdown
GSE115227	6	6 Renal Proximal Tubule Epithelial Cells
GSE126441	12	10 Kidney, 1 Proximal Tubule Epithelial Cells, 1 Human Renal Cortical Epithelial cells
GSE145745	24	24 Proximal Tubule Epithelial Cells
GSE35069	60	18 Granulocytes, 36 PBMCs, 6 whole blood
GSE40279	656	Whole Blood
GSE40360	47	47 Brain
GSE41689	2	2 human cultured podocytes
GSE50874	85	85 Kidney
GSE62727	11	11 left atrium
GSE74738	79	49 chorionic villi, 10 whole maternal blood, 4 amniotic membrane, 4 chorionic membrane, 3 placental decidua, 3 placental mesenchyme, 3 placental trophoblast, 1 umbilical cord, 1 complete hydatiform mole, 1 cord blood

## Sheet: SuppTable4
Assay	Amplicon size	Start	End	ProbeID	Probe Position
1	69bp	102586552	102586620	cg02770534	102586454
2	70bp	102587046	102587115	cg26439963	102587110
3	68bp	102587698	102587765	cg04943368	102587322
4	59bp	102587777	102587835	cg23206032	102587844
5	72bp	102588671	102588742	cg20095124	102588691
6	58bp	102589172	102589229	cg14778235	102589102

## Sheet: SuppTable5
Assay ID	Forward Primer	Reverse Primer	Probe
1	GCGCGTCGGTGTTTTTC	CGAACGAAAATAAAACGATCACC	TCCGCGTAAAAAAAACCCGAAAAAA
2	GAAGGTTTTGCGTCGTTTTC	AACCCGATCTAATAACGCCC	TACGCACCCTCCAAAAAATCCGAA
3	AGTTTCGAAGTTCGTTAGTTATTTTGTC	AAAAACATCCGACGCGC	CCAACAAATCGCGCCCGAATC
4	TTAGCGCGGATCGTAGC	TAACGCCCGAACGTCC	AAACGAATACCCGAAACTAAACCGC
5	TTTTTTCGTTTCGTTTCGTTC	CGAAACGTATCTACAAACAAAACC	ACGAACGACAAAAACTCTACGAAACC
6	GTGTTTCGCGCGTTTC	CAACTACGAAACGAAACGAAAC	ACCCGACCTTCGACCGCC
